# Supplementary material for: Simple, Visual, Point-of-Care SARS-CoV-2 Detection Incorporating Recombinase Polymerase Amplification and Target DNA–Protein Crosslinking Enhanced Chemiluminescence
Source: Biosensors (Basel). 2024 Mar 6;14(3):135. doi: 10.3390/bios14030135 (PMC10968138; doi:10.3390/bios14030135)
Supplement: Supplementary file 1 [file biosensors-14-00135-s001.zip]

Archive with 1 entries (1 files):
- biosensors-2702183-supplementary.pdf
